# Supplementary material for: Hepatozoon (Eucoccidiorida: Hepatozoidae) in wild mammals of the Americas: a systematic review
Source: Parasit Vectors. 2024 Mar 6;17:108. doi: 10.1186/s13071-024-06154-3 (PMC10916324; doi:10.1186/s13071-024-06154-3)
Supplement: Supplementary file 1 — Additional file 1: Table S1. Wild mammals with reported Hepatozoon spp. in the Americas.Table S2. Primer details and thermal conditions used for the molecular diagnosis and genotyping of Hepatozoon in wild mammals of the Americas.Table S3. 18S rDNA Hepatozoon sequences (≥387 bp) listed in GenBank database until December 2022, flanking one or more of the nine SSU rRNA regions.Table S4. Genetic variants of Hepatozoon spp. circulating among wild mammals in the Americas. [file 13071_2024_6154_MOESM1_ESM.xlsx]

## Sheet: Sheet1
Table S1. Wild mammals with reported Hepatozoon spp. in the Americas.
Country	Host order	Host family	Host species	IUCN status	Host population status	Type of sample	Diagnostic techniques	Total samples host species (n)	Total positive host species	Infection frequency (%)	Hepatozoon species/lineages	References
Argentina	Carnivora	Canidae	Lycalopex gymnocercus	LC	Stable	Heart, Skeletal muscle	cPCR, Histology	1	1	-	Hepatozoon felis	[1]
			Lycalopex grisea			Blood	cPCR	48	19	39.5833	Hepatozoon felis	[2]
						Blood	cPCR	48	2	4.16667	Hepatozoon americanum-like	[2]
						Blood	cPCR	48	3	6.25	Hepatozoon sp.	[2]
Brazil	Artiodactyla	Tayassuidae	Pecari tajacu	LC	Stable	Blood	cPCR; nPCR	109	32	29.3578	Hepatozoon canis	[3]
	Carnivora	Canidae	Cerdocyon thous	LC	Stable	Blood; Lung; Spleen	Blood smear; cPCR	104	30	28.8462	Hepatozoon americanum-like	[4]	[5]	[6]
								7	4	-	Hepatozoon canis	[4]	[7]
								78	47	60.2564	Hepatozoon felis	[8]
								136	15	11.0294	Hepatozoon sp. related with reptiles	[8]	[5]
			Chrysocyon brachyurus	NT	Unknown	Blood; Sinovial fluid	cPCR	38	2	5.26316	Hepatozoon americanum-like	[9]	[10]
								60	3	5	Hepatozoon canis	[11]	[6]	[10]
								43	20	46.5116	Hepatozoon sp.	[12]
			Lycalopex gymnocercus	LC	Stable	Blood; Spleen	cPCR	8	7	-	Hepatozoon canis	[4]	[13]	[14]
			Lycalopex vetulus	NT	Decreasing	Blood	cPCR	5	1	-	Hepatozoon canis	[12]
			Speothos venaticus	NT	Decreasing	Blood	cPCR	27	1	3.7037	Hepatozoon americanum-like	[6]
								27	1	3.7037	Hepatozoon canis	[6]
		Felidae	Leopardus pardalis	LC	Decreasing	Blood; Liver; Lung	Blood smear; cPCR; Phlogistic layer smear	22	11	50	Hepatozoon felis	[8]	[15]	[16]	[17]
								5	4	-	Hepatozoon sp.	[18]	[12]	[19]
			Leopardus tigrinus	VU	Decreasing	Blood	cPCR	49	5	10.2041	Hepatozoon felis	[6]	[16]
			Panthera onca	NT	Decreasing	Blood	cPCR	30	29	96.6667	Hepatozoon felis	[20]
			Puma concolor	LC	Decreasing	Blood	cPCR	30	2	6.66667	Hepatozoon felis	[6]	[12]
			Puma yagouaroundi	LC	Decreasing	Blood	cPCR	25	1	4	Hepatozoon felis	[6]
		Mustelidae	Eira Barbara	LC	Decreasing	Blood	cPCR	1	1	-	Hepatozoon felis	[12]
		Procyonidae	Nasua nasua	LC	Decreasing	Blood; Liver; Spleen	Blood smear; cPCR; Histology nPCR	31	13	41.9355	Hepatozoon felis	[8]
								416	178	42.7885	Hepatozoon procyonis	[21]	[22]	[23]	[24]
	Chiroptera	Phyllostomidae	Artibeus lituratus	LC	Stable	Blood; Spleen	cPCR	4	2	-	Hepatozoon sp. related with rodents	[25]
								37	2	5.40541	Hepatozoon sp. related with herpetozoa	[26]
			Artibeus planirostris	LC	Stable	Blood	cPCR	32	2	6.25	Hepatozoon sp. related with herpetozoa	[26]
			Carollia perspicillata	LC	Stable	Blood; Spleen	cPCR	11	5	45.4545	Hepatozoon canis	[25]
			Platyrrhinus lineatus	LC	Stable	Blood	cPCR	23	1	4.34783	Hepatozoon sp. related with herpetozoa	[26]
	Didelphimorpha	Didelphidae	Didelphis albiventris	LC	Stable	Blood	Blood smear; cPCR; nPCR	19	3	15.7895	Hepatozoon canis	[27]
								43	1	2.32558	Hepatozoon sp. related with marsupials	[28]
			Didelphis aurita	LC	Stable	Blood	Blood smear; cPCR	1	1	-	Hepatozoon didelphydis	[29]
								30	19	63.3333	Hepatozoon sp. related with marsupials	[30]
			Didelphis marsupialis	LC	Stable	Blood; Liver; Spleen	cPCR	26	1	3.84615	Hepatozoon sp.	[12]
								31	14	45.1613	Hepatozoon sp. related with reptiles	[31]
			Thylamys macrurus	NT	Decreasing	Spleen	cPCR	14	1	7.14286	Hepatozoon sp. related with rodents	[8]
	Perissodactyla	Trapidae	Tapirus terrestris	VU	Decreasing	Blood	cPCR	2	1	-	Hepatozoon sp.	[12]
	Rodentia	Caviidae	Galea spixii	LC	Unknown	Spleen	cPCR	19	6	31.5789	Hepatozoon sp.	[32]
								19	1	5.26316	Hepatozoon sp. related with rodents	[32]
			Hydrochoerus hydrochaeris	LC	Stable	Blood	cPCR; nPCR	210	73	34.7619	Hepatozoon canis	[3]	[33]
								196	5	2.55102	Hepatozoon sp. related with reptiles	[3]
		Cricetidae	Akodon cursor	LC	Unknown	Spleen	cPCR	11	3	27.2727	Hepatozoon sp.	[32]
								11	7	63.6364	Hepatozoon sp. related with reptiles	[32]
			Akodon montensis	LC	Decreasing	Blood; Liver; Lung; Muscle; Spleen; Kidney	Blood smear; cPCR; Histology	11	10	90.9091	Hepatozoon milleri sp. nov.	[34]
								35	13	37.1429	Hepatozoon sp.	[32]
								35	6	17.1429	Hepatozoon sp. related with rodents	[32]
			Akodon sp.	-	-	Undetermined; Spleen	cPCR; Histology	62	24	38.7097	Hepatozoon sp. related with rodents	[35]	[32]
			Calomys callidus	LC	Unknown	Spleen	cPCR	12	3	25	Hepatozoon sp.	[32]
								12	1	8.33333	Hepatozoon sp. related with rodents	[32]
			Calomys callosus	LC	Stable	Blood	cPCR	12	3	25	Hepatozoon sp. related with rodents	[36]
			Calomys expulsus	LC	Increasing	Spleen	cPCR	19	11	57.8947	Hepatozoon sp.	[32]
								19	1	5.26316	Hepatozoon sp. related with rodents	[32]
			Calomys sp.	-	-	Spleen	cPCR	8	3	-	Hepatozoon sp.	[32]
								8	1	-	Hepatozoon sp. related with rodents	[32]
			Calomys tener	LC	Increasing	Spleen	cPCR	8	2	-	Hepatozoon sp.	[32]
			Cerradomys akroai	-	-	Spleen	cPCR	4	4	-	Hepatozoon sp.	[32]
			Cerradomys marinhus	LC	Unknown	Spleen	cPCR	2	1	-	Hepatozoon sp.	[32]
			Delomys dorsalis	LC	Decreasing	Spleen	cPCR	8	2	-	Hepatozoon sp.	[32]
			Euryoryzomys russatus	LC	Stable	Spleen	cPCR	11	3	27.2727	Hepatozoon sp.	[32]
			Hylaeamys megacephalus	LC	Unknown	Spleen	cPCR	16	8	50	Hepatozoon sp.	[32]
			Necromys lasiurus	LC	Unknown	Undetermined; Spleen	cPCR	37	10	27.027	Hepatozoon sp.	[32]
								41	4	9.7561	Hepatozoon sp. related with rodents	[35]	[32]
			Necromys lenguarum	LC	Stable	Spleen	cPCR	14	5	35.7143	Hepatozoon sp.	[32]
			Nectomys rattus	LC	Stable	Spleen	cPCR	8	3	-	Hepatozoon sp.	[32]
			Nectomys squamipes	LC	Unknown	Spleen	cPCR	11	4	36.3636	Hepatozoon sp.	[32]
			Oecomys bicolor	LC	Unknown	Spleen	cPCR	2	1	-	Hepatozoon sp.	[32]
			Oecomys catherinae	LC	Decreasing	Spleen	cPCR	2	1	-	Hepatozoon sp.	[32]
			Oecomys mamorae	LC	Stable	Spleen	cPCR	25	2	8	Hepatozoon sp. related with reptiles	[8]
								25	9	36	Hepatozoon sp. related with rodents	[8]
			Oligoryzomys flavescens	LC	Stable	Undetermined	cPCR	3	3	-	Hepatozoon sp. related with rodents	[35]
			Oligoryzomys mattogrossae	-	-	Spleen	cPCR	3	2	-	Hepatozoon sp.	[32]
			Oligoryzomys moojeni	DD	Unknown	Spleen	cPCR	6	4	-	Hepatozoon sp.	[32]
			Oligoryzomys nigripes	LC	Stable	Undetermined; Spleen	cPCR	26	11	42.3077	Hepatozoon sp.	[32]
								40	13	32.5	Hepatozoon sp. related with rodents	[35]
			Oligoryzomys sp.	-	-	Spleen	cPCR	6	4	-	Hepatozoon sp.	[32]
			Oryzomys sp.	-	-	Bone marrow	Bone marrow smear	200	1	0.5	Hepatozoon sp.	[37]
			Rhipidomys macrurus	LC	Unknown	Spleen	cPCR	16	5	31.25	Hepatozoon sp.	[32]
								16	1	6.25	Hepatozoon sp. related with rodents	[32]
			Rhipidomys sp.	-	-	Spleen	cPCR	1	1	-	Hepatozoon sp. related with reptiles	[32]
			Sooretamys angouya	LC	Unknown	Undetermined	cPCR	1	1	-	Hepatozoon sp. related with rodents	[35]
			Wiedomys cerradensis	DD	Unknown	Spleen	cPCR	1	1	-	Hepatozoon sp.	[32]
			Zygodontomys sp.	-	-	Bone marrow; Spleen	cPCR; Bone marrow smear	5	3	-	Hepatozoon sp.	[32]	[38]
		Cuniculidae	Cuniculus paca	LC	Stable	Liver; Lung	cPCR	33	1	3.0303	Hepatozoon sp. related with herpetozoa and small mammals	[15]
		Echimyidae	Clyomys laticeps	LC	Unknown	Spleen	cPCR	20	4	20	Hepatozoon sp.	[32]
			Proechimys cuvieri	LC	Unknown	Spleen	cPCR	8	2	-	Hepatozoon sp.	[32]
			Proechimys roberti	LC	Stable	Spleen	cPCR	5	2	-	Hepatozoon sp.	[32]
			Proechimys sp.	-	-	Spleen	cPCR	1	1	-	Hepatozoon sp.	[32]
			Thrichomys apereoides	LC	Unknown	Spleen	cPCR	10	4	40	Hepatozoon sp.	[32]
			Thrichomys fosteri	LC	Unknown	Spleen	cPCR	16	7	43.75	Hepatozoon sp.	[32]
								77	12	15.5844	Hepatozoon sp. related with herpetozoa	[8]
								77	1	1.2987	Hepatozoon sp. related with reptiles	[8]
			Thrichomys inermis	LC	Unknown	Spleen	cPCR	8	4	-	Hepatozoon sp.	[32]
			Thrichomys laurentius	DD	Unknown	Spleen	cPCR	28	9	32.1429	Hepatozoon sp.	[32]
			Trinomys dimidiatus	LC	Unknown	Spleen	cPCR	4	3	-	Hepatozoon sp.	[32]
			Trinomys gratiosus	LC	Unknown	Spleen	cPCR	1	1	-	Hepatozoon sp.	[32]
Canada	Carnivora	Mustelidae	Mustela vison	LC	Stable	Lung	Histology	18	10	55.5556	Hepatozoon sp.	[39]
	Rodentia	Sciuridae	Sciurus carolinensis	LC	Increasing	Blood	cPCR	3	3	-	Hepatozoon cf. griseisciuri	[40]
		Cricetidae	Peromyscus leucopus	LC	Stable	Liver	cPCR	8	2	-	Hepatozoon sp.	[41]
			Peromyscus maniculatus	LC	Stable	Liver	cPCR	3	1	-	Hepatozoon sp.	[41]
Chile	Carnivora	Canidae	Lycalopex culpaeus	LC	Stable	Blood	cPCR	154	1	0.649351	Hepatozoon felis	[42]
			Lycalopex culpaeus	LC	Stable	Blood	cPCR	154	1	0.649351	Hepatozoon canis	[42]
			Lycalopex culpaeus	LC	Stable	Blood	cPCR	154	68	44.1558	Hepatozoon sp.	[42]
			Lycalopex grisea	LC	Stable	Blood	cPCR	91	1	1.0989	Hepatozoon americanum-like	[42]
			Lycalopex grisea	LC	Stable	Blood	cPCR	91	13	14.2857	Hepatozoon sp. related with herpetozoa	[42]
			Lycalopex grisea	LC	Stable	Blood	cPCR	91	12	13.1868	Hepatozoon sp.	[42]
	Microbioteria	Microbiotheriidae	Dromiciops gliroides	NT	Decreasing	Blood	cPCR	75	65	86.6667	Hepatozoon sp. related with marsupials	[43]
	Rodentia	Cricetidae	Abrothrix longipilis	LC	Decreasing	Spleen	cPCR	12	2	16.6667	Hepatozoon sp. related with rodents	[44]
			Abrothrix olivacea	LC	Stable	Blood	cPCR	8	3	37.5	Hepatozoon sp. related with rodents	[43]	[45]
			Abrothrix sanborni	NT	Decreasing	Blood	cPCR	11	6	54.5455	Hepatozoon sp. related with rodents	[43]
			Oligoryzomys longicaudatus	LC	Stable	Blood; Spleen	cPCR	10	2	20	Hepatozoon sp. related with rodents	[45]	[44]
			Phyllotis darwini	LC	Stable	Blood	cPCR	34	8	23.5294	Hepatozoon sp. related with rodents	[45]
Colombia	Didelphimorpha	Didelphidae	Didelphis marsupialis	LC	Stable	Blood	Blood smear	54	12	22.2222	Hepatozoon didelphydis	[46]
			Metachirus nudicaudatus	LC	Stable	Blood	Blood smear	16	2	12.5	Hepatozoon didelphydis	[46]
			Philander opossum	LC	Stable	Blood	Blood smear	22	8	36.3636	Hepatozoon didelphydis	[46]
Costa Rica	Carnivora	Felidae	Liomys salvini	LC	Decreasing	Blood	Blood smear	20	1	5	Hepatozoon sp.	[47]
		Procyonidae	Procyon lotor	LC	Increasing	Blood	Blood smear	12	2	16.6667	Hepatozoon procyonis	[48]
French Guiana	Didelphimorpha	Didelphidae	Didelphis marsupialis	LC	Stable	Blood	Blood smear	102	25	24.5098	Hepatozoon sp.	[49]
			Didelphis albiventris	LC	Stable	Blood	Blood smear	23	4	17.3913	Hepatozoon sp.	[49]
			Philander opossum	LC	Stable	Blood	Blood smear	86	49	56.9767	Hepatozoon sp.	[49]
			Metachirus nudicaudatus	LC	Stable	Blood	Blood smear	42	2	4.7619	Hepatozoon sp.	[49]
			Coendou prehensilis	LC	Stable	Blood	Blood smear	45	1	2.22222	Hepatozoon sp.	[49]
Panama	Carnivora	Procyonidae	Procyon lotor	LC	Increasing	Blood	Blood smear	1	1	-	Hepatozoon procyonis	[50]
Uruguay	Carnivora	Canidae	Cerdocyon thous	LC	Stable	Blood	cPCR	45	6	13.3333	Hepatozoon americanum-like	[51]
		Canidae	Lycalopex gymnocercus	LC	Stable	Blood	cPCR	32	2	6.25	Hepatozoon americanum-like	[51]
USA	Artiodactyla	Cervidae	Odocoileus virginianus	LC	Stable	Heart	Histology	500	1	0.2	Hepatozoon sp.	[52]
	Carnivora	Canidae	Canis latrans	LC	Increasing	Blood; Muscle	cPCR; Histology	47	11	23.4043	Hepatozoon americanum-like	[53]	[54]
						Muscle	Histology	45	26	57.7778	Hepatozoon americanum	[55]	[56]	[57]
						Blood; Muscle	cPCR; Histology	44	1	2.27273	Hepatozoon canis	[53]	[54]
						Blood; Heart; Muscle	cPCR; Histology	104	36	34.6154	Hepatozoon sp.	[54]	[58]	[59]
			Urocyon cinereoargenteus	LC	Stable	Blood	cPCR	1	1	-	Hepatozoon canis	[53]
			Vulpes vulpes	LC	Stable	Liver; Spleen	cPCR	1	1	-	Hepatozoon canis	[60]
		Felidae	Lynx rufus	LC	Stable	Blood	Blood smear	20	3	15	Hepatozoon sp.	[59]
						Spleen	cPCR	1	2	-	Hepatozoon felis	[53]
			Felis pardalis	LC	Decreasing	Blood	Blood smear	13	6	46.1538	Hepatozoon sp.	[59]
		Procyonidae	Procyon lotor	LC	Increasing	Heart; Skeletal muscle	cPCR; Histology	84	66	78.5714	Hepatozoon procyonis	[53]	[61]	[52]
						Heart	Histology	30	7	23.3333	Hepatozoon sp.	[62]
	Didelphimorpha	Didelphidae	Didelphis virginiana	LC	Increasing	Blood	cPCR	1	1	-	Hepatozoon sp. related with carnivorous	[53]
	Lagomorpha	Leporidae	Sylvilagus aquaticus	LC	Decreasing	Heart	cPCR	1	1	-	Hepatozoon sp. related with reptiles	[53]
			Sylvilagus floridanus	LC	Unknown	Heart	cPCR	1	1	-	Hepatozoon sp. related with reptiles	[53]
	Rodentia	Cricetidae	Microtus californicus	LC	Stable	Lung	Histology	40	3	7.5	Hepatozoon sp.	[63]
			Microtus montanus	LC	Stable	Blood; Lung	Blood smear; Histology	1106	81	7.32369	Hepatozoon sp.	[64]	[65]	[66]
			Microtus miurus	LC	Stable	Lung	Histology	60	1	1.66667	Hepatozoon sp.	[67]
			Microtus oeconomus	LC	Stable	Liver; Lung	Histology	122	12	9.83607	Hepatozoon sp.	[68]	[67]
			Microtus pennsylvanicus	LC	Stable	Blood	Blood smear	13	4	30.7692	Hepatozoon sp.	[65]	[66]
			Neotoma floridana	LC	Decreasing	Undetermined	cPCR	73	1	1.36986	Hepatozoon sp. related with rodents	[61]
			Neotoma fuscipes	LC	Stable	Blood	cPCR	4	1	-	Hepatozoon sp. related with reptiles	[53]
			Neotoma micropus	LC	Stable	Blood	cPCR	4	1	-	Hepatozoon sp. related with reptiles	[53]
						Blood; Liver	cPCR	104	38	36.5385	Hepatozoon sp. related with rodents	[69]
			Peromyscus gossypinus	LC	Stable	Blood	cPCR	1	1	-	Hepatozoon sp. related with reptiles	[53]
						Undetermined	cPCR	209	2	0.956938	Hepatozoon sp. related with rodents	[61]
			Peromyscus leucopus	LC	Stable	Blood; Liver; Lung; Tail	Blood smear; cPCR	28	10	35.7143	Hepatozoon sp. related with rodents	[53]	[70]	[71]	[72]
			Peromyscus maniculatus	LC	Stable	Spleen	Histology	1	1	-	Hepatozoon sp.	[66]
			Sigmodon hispidus	LC	Increasing	Blood; Liver; Spleen	Blood smear; cPCR; Histology	39	19	48.7179	Hepatozoon sp. related with rodents	[53]	[71]
						Liver	Histology	31	18	58.0645	Hepatozoon sp.	[73]
						Heart; Muscle	Histology; nPCR	1	1	-	Hepatozoon americanum	[74]
		Geomyidae	Thomomys talpoides	LC	Stable	Liver	Histology	2	2	-	Hepatozoon sp.	[66]
		Sciuridae	Marmota monax	-	-	Blood	cPCR	1	1	-	Hepatozoon sp. related with reptiles	[53]
			Sciurus carolinensis	LC	Increasing	Blood; Bone marrow; Liver; Lung; Spleen	Blood smear; Histology	487	241	49.4867	Hepatozoon cf. griseisciuri	[75]	[76]	[77]	[78]	[79]	[80]
						Blood	cPCR	1	1	-	Hepatozoon sp. related with reptiles	[53]
			Sciurus niger	LC	Stable	Blood	Blood smear	1	1	-	Hepatozoon sp.	[81]
	Soricomorpha	Soricidae	Notiosorex crawfordi	LC	Stable	Lung	Histology	59	1	1.69492	Hepatozoon sp.	[63]
Venezuela	Carnivora	Felidae	Panthera onca	NT	Decreasing	Blood	cPCR	2	1	-	Hepatozoon sp. related with rodents	[33]
		Procyonidae	Procyon cancrivorus	LC	Decreasing	Blood	cPCR	4	1	-	Hepatozoon felis	[33]
* IUCN status: DD (Data Deficient); LC (Least Concern); VU (Vulnerable); NT (Near Threatened).
References
1. Giannitti F, Diab SS, Uzal FA, Fresneda K, Rossi D, Talmi-Frank D, et al. Infection with a Hepatozoon sp. closely related to Hepatozoon felis in a wild Pampas gray fox (Lycalopex – Pseudalopex – gymnocercus) co-infected with canine distemper virus. Vet Parasitol. 2012;186:497–502. https://doi.org/10.1016/j.vetpar.2011.11.006
2. Millán J, Travaini A, Cevidanes A, Sacristán I, Rodríguez A. Assessing the natural circulation of canine vector-borne pathogens in foxes, ticks and fleas in protected areas of Argentine Patagonia with negligible dog participation. Int J Parasitol Parasites Wildl. 2019;8:63–70. https://doi.org/10.1016/j.ijppaw.2018.11.007
3. de Azevedo Gomes L, Moraes LA, Figueira Aguiar DC, Tavares Dias HL, Sardinha Ribeiro AS, Piram do Couto Rocha H, et al. Genetic diversity of Hepatozoon spp. in Hydrochoerus hydrochaeris and Pecari tajacu from eastern Amazon. Ticks Tick Borne Dis. 2018;9:314–8. https://doi.org/10.1016/j.ttbdis.2017.11.005
4. Criado-Fornelio A, Ruas JL, Casado N, Farias NAR, Soares MP, Müller G, et al. New molecular data on mammalian Hepatozoon species (Apicomplexa: Adeleorina) from Brazil and Spain. J Parasitol. 2006;92:93–9. https://doi.org/10.1645/GE-464R.1
5. Almeida AP, Souza TD, Marcili A, Labruna MB. Novel Ehrlichia and Hepatozoon agents infecting the Crab-Eating Fox (Cerdocyon thous) in Southeastern Brazil. J Med Entomol. 2013;50:640–6. https://doi.org/10.1603/ME12272
6. André MR, Adania CH, Teixeira RHF, Vargas GH, Falcade M, Sousa L, et al. Molecular detection of Hepatozoon spp. in Brazilian and exotic wild carnivores. Vet Parasitol. 2010;173:134–8. https://doi.org/10.1016/j.vetpar.2010.06.014
7. Alencar NX, Kohayagawa A, Santarém VA. Hepatozoon canis infection of wild carnivores in Brazil. Vet Parasitol. 1997;70:279–82. https://doi.org/10.1016/s0304-4017(96)01119-3
8. de Sousa KCM, Fernandes MP, Herrera HM, Benevenute JL, Santos FM, Rocha FL, et al. Molecular detection of Hepatozoon spp. in domestic dogs and wild mammals in southern Pantanal, Brazil with implications in the transmission route. Vet Parasitol. 2017;237:37–46. https://doi.org/10.1016/j.vetpar.2017.02.023
9. Silveira JAG, D’Elia ML, de Oliveira Avelar I, de Almeida LR, dos Santos HA, de Magalhães Soares DF, et al. Rangelia vitalii in a free-ranging maned wolf (Chrysocyon brachyurus) and co-infections. Int J Parasitol Parasites Wildl. 2016;5:280–5. https://doi.org/10.1016%2Fj.ijppaw.2016.09.003
10. Arrais RC, Paula RC, Martins TF, Nieri-Bastos FA, Marcili A, Labruna MB. Survey of ticks and tick-borne agents in maned wolves (Chrysocyon brachyurus) from a natural landscape in Brazil. Ticks Tick Borne Dis. 2021;12:101639. https://doi.org/10.1016/j.ttbdis.2020.101639
11. Perles L, Barranco GHF, Soriano IM, Cruz NDRN, Bueno PJ, Santana ÁE, et al. Hepatozoon sp. gamonts as an accidental finding in synovial liquid from an injured maned wolf (Chrysocyon brachyurus) in southeastern Brazil. Rev Bras Parasitol Vet. 2019;28:779–85. https://doi.org/10.1590/S1984-29612019062
12. Fava NMN, Alves TS, Lopes MG, Labruna MB, Santos AQ, Cury MC. Occurrence and molecular identification of hemoparasites in wild mammals kept in rehabilitation Centers in Brazil. Acta Parasitol. 2022;67:476–86. https://doi.org/10.1007/s11686-021-00492-3
13. da Silva MRL, Mattoso CRS, Costa A, Saito ME, Tchaicka L, O’Dwyer LH. Rangelia vitalii and Hepatozoon canis coinfection in pampas fox Lycalopex gymnocercus from Santa Catarina State, Brazil. Rev Bras Parasitol Vet. 2018;27:377–83. https://doi.org/10.1590/S1984-296120180018
14. de Quadros RM, Soares JF, Xavier JS, Pilati C, Da Costa JL, Miotto BA, et al. Natural infection of the wild canid Lycalopex gymnocercus by the protozoan Rangelia vitalii, the agent of canine rangeliosis. J Wildl Dis. 2015;51:787–9. https://doi.org/10.7589/2014-08-194
15. Soares HS, Marcili A, Barbieri ARM, Minervino AHH, Moreira TR, Gennari SM, et al. Novel piroplasmid and Hepatozoon organisms infecting the wildlife of two regions of the Brazilian Amazon. Int J Parasitol Parasites Wildl. 2017;6:115–21. https://doi.org/10.1016/j.ijppaw.2017.05.002
16. Metzger B, Paduan K dos S, Rubini AS, Oliveira TG de, Pereira C, O’Dwyer LH. The first report of Hepatozoon sp. (Apicomplexa: Hepatozoidae) in neotropical felids from Brazil. Vet Parasitol. 2008;152:28–33. https://doi.org/10.1016/j.vetpar.2007.12.006
17. De Barros Silva VL, De Almeida SLH, Maia MO, Santos TÁ, Pavelegini LAD, Zaffalon GB, et al. Post mortem protozoan hemoparasites detection in wild mammals from Mato Grosso state, Midwestern Brazil. Rev Bras Parasitol Vet. 2021;30:e013021. https://doi.org/10.1590/S1984-29612021083
18. Braz P, Umeda LML. Primeiro relato de Hepatozoon spp. em jaguatrica (Leopardus pardalis) em Mato Grosso Do Sul. Acta Veterinaria Brno. 2015;9.
19. Soares AF, Oliveira YG de, Jesus MS de, Almeida APR de, Oliveira K de, Araujo EB, et al. Diagnóstico de Hepatozoon spp em jaguatirica (Leopardus pardalis) por capa flogística e alterações laboratoriais - Relato de caso. Sci Electro Arch. 2022;15. https://doi.org/10.36560/15820221562
20. Furtado MM, Metzger B, De Almeida Jácomo AT, Labruna MB, Martins TF, O’Dwyer LH, et al. Hepatozoon spp. infect free-ranging Jaguars (Panthera onca) in Brazil. J Parasitol. 2017;103:243–50. https://doi.org/10.1645/16-99
21. Soares Ferreira Rodrigues AF, Daemon E, Massard CL. Morphological and morphometrical characterization of gametocytes of Hepatozoon procyonis Richards, 1961 (Protista, Apicomplexa) from a Brazilian wild procionid Nasua nasua and Procyon cancrivorus (Carnivora, Procyonidae). Parasitol Res. 2007;100:347–50. https://doi.org/10.1007/s00436-006-0268-y
22. da Silva MRL, Fornazari F, Martins TF, Hippólito AG, Rolim LS, Bisca JM, et al. A survey of hemoparasites and ectoparasites in Nasua nasua Linnaeus, 1766 with a redescription of Hepatozoon procyonis Richards, 1961 based on morphological and molecular data. Parasitol Res. 2018;117:2159–69. https://doi.org/10.1007/s00436-018-5903-x
23. Estevam LGTM, Fonseca Junior AA, Silvestre BT, Hemetrio NS, Almeida LR, Oliveira MM, et al. Seven years of evaluation of ectoparasites and vector-borne pathogens among ring-tailed coatis in an urban park in southeastern Brazil. Vet Parasitol Reg Stud Reports. 2020;21:100442. https://doi.org/10.1016/j.vprsr.2020.100442
24. Perles L, de Macedo GC, Barreto WTG, Francisco G V., Herrera HM, Barros-Battesti DM, et al. Longitudinal dynamics and health impact of Hepatozoon procyonis (Apicomplexa: Hepatozoidae) on naturally infected ring-tailed coatis Nasua nasua (Carnivora: Procyonidae) from Midwestern Brazil. Ticks Tick Borne Dis. 2022;13:101982. https://doi.org/10.1016/j.ttbdis.2022.101982
25. Santos ECF, Moura–martiniano NO, Vilela R V., Lucio CS, Silva AF, Oliveira S V., et al. Hepatozoon infecting bats in the southeastern Brazilian rainforest. J Wildl Dis. 2020;56:693–7. https://doi.org/10.7589/2019-08-216
26. Perles L, Ikeda P, Francisco G de V, Torres JM, de Oliveira CE, Lourenço EC, et al. Molecular detection of Hepatozoon spp. in non-hematophagous bats in Brazil. Ticks Tick Borne Dis. 2020;11:101401. https://doi.org/10.1016/j.ttbdis.2020.101401
27. da Silva MRL, Fornazari F, Demoner L de C, Teixeira CR, Langoni H, O’Dwyer LH. Didelphis albiventris naturally infected with Hepatozoon canis in southeastern Brazil. Ticks Tick Borne Dis. 2017;8:878–81. https://doi.org/10.1016/j.ttbdis.2017.07.005
28. André MR, Calchi AC, Perles L, Gonçalves LR, Uccella L, Lemes JRB, et al. Novel Ehrlichia and Hepatozoon genotypes in white-eared opossums (Didelphis albiventris) and associated ticks from Brazil. Ticks Tick Borne Dis. 2022;13:102022. https://doi.org/10.1016/j.ttbdis.2022.102022
29. Silva O d’Utra e, Arantes JB. Sobre uma hemogregarina da gambá: Haemogregarina didelphydis n. sp. Mem Inst Oswaldo Cruz. 1916;8:61–3. https://doi.org/10.1590/S0074-02761916000200004
30. Orozco AMO, Bento LD, Souto PC, Girardi FM, Nogueira BCF, Yamatogi RS, et al. “Candidatus Mycoplasma Haemoalbiventris” and tick-borne pathogens in Black-Eared Opossum (Didelphis aurita) from Southeastern Brazil. Microorganisms. 2022;10. https://doi.org/10.3390/microorganisms10101955
31. Colle AC, De Mendonça RFB, Maia MO, Freitas L da C, Witter R, Marcili A, et al. Molecular survey of tick-borne pathogens in small mammals from Brazilian Amazonia. Rev Bras Parasitol Vet. 2019;28:592–604. https://doi.org/10.1590/S1984-29612019086
32. Perles L, Roque ALR, D’Andrea PS, Lemos ERS, Santos AF, Morales AC, et al. Genetic diversity of Hepatozoon spp. in rodents from Brazil. Scientific Reports 2019 9:1. 2019;9:1–9. https://doi.org/10.1038/s41598-019-46662-2
33. Criado-Fornelio A, Buling A, Casado N, Gimenez C, Ruas J, Wendt L, et al. Molecular characterization of arthropod-borne hematozoans in wild mammals from Brazil, Venezuela and Spain. Acta Parasitol. 2009;54:187–93. https://doi.org/10.2478/s11686-009-0031-5
34. Demoner L, Lucas Da Silva MR, Magro NM, O’dwyer LH. Hepatozoon milleri sp. nov. (Adeleorina: Hepatozoidae) in Akodon montensis (Rodentia: Cricetidae: Sigmodontinae) from southeastern Brazil. Parasitology. 2018;146:662–9. https://doi.org/10.1017/s0031182018001956
35. Demoner L de C, Magro NM, da Silva MRL, de Paula Antunes JMA, Calabuig CIP, O’Dwyer LH. Hepatozoon spp. infections in wild rodents in an area of endemic canine hepatozoonosis in southeastern Brazil. Ticks Tick Borne Dis. 2016;7:859–64. https://doi.org/10.1016/j.ttbdis.2016.04.002
36. Wolf RW, Aragona M, Muñoz-Leal S, Pinto LB, Melo ALT, Braga IA, et al. Novel Babesia and Hepatozoon agents infecting non-volant small mammals in the Brazilian Pantanal, with the first record of the tick Ornithodoros guaporensis in Brazil. Ticks Tick Borne Dis. 2016;7:449–56. https://doi.org/10.1016/j.ttbdis.2016.01.005
37. Pessoa SB. Notas sobre alguns parasitas de ratos silvestres do estado de São Paulo*. Rev Inst Adolfo Lutz. 1974;34:82–93.
38. Dias RMDS, Pessôa SB. Nota sopre uma espécie de Hepatozoon (Protozoa, Haemogregarinidae), parasita de um rato silvestre do gênero Zygodontomys, de São Paulo, Brasil. Rev Inst Adolfo Lutz. 1977;37:e37095–e37095.
39. Presidente PJ, Karstad LH. Hepatozoon sp. infection in mink from southwestern Ontario. J Wildl Dis. 1975;11:479–81. https://doi.org/10.7589/0090-3558-11.4.479
40. Léveillé AN, El Skhawy N, Barta JR. Multilocus sequencing of Hepatozoon cf. griseisciuri infections in Ontario eastern gray squirrels (Sciurus carolinensis) uncovers two genotypically distinct sympatric parasite species. Parasitol Res. 2020;119:713–24. https://doi.org/10.1007/s00436-019-06583-5
41. Crandall KE, Kerr JT, Millien V. Emerging tick-borne pathogens in Central Canada: Recent detections of Babesia odocoilei and Rickettsia rickettsii. Vector Borne Zoonotic Dis. 2022;22:535–44. https://doi.org/10.1089/vbz.2022.0036
42. Di Cataldo S, Cevidanes A, Ulloa-Contreras C, Cabello J, Gambino D, Gargano V, et al. Large-scale survey for canine vector-borne parasites in free-ranging dogs and foxes from six diverse bioclimatic regions of Chile. Vet Parasitol Reg Stud Reports. 2022;30:100721. https://doi.org/10.1016/j.vprsr.2022.100721
43. Merino S, VÁsquez RA, Martínez J, Celis-Diez JL, GutiÉrrez-JimÉnez L, Ippi S, et al. Molecular characterization of an ancient Hepatozoon species parasitizing the ‘living fossil’ marsupial ‘Monito del Monte’ Dromiciops gliroides from Chile. Biol J Linn Soc. 2009;98:568–76. https://doi.org/10.1111/j.1095-8312.2009.01302.x
44. Alabí AS, Monti G, Otth C, Sepulveda-García P, Perles L, Machado RZ, et al. Genetic diversity of Hepatozoon spp. in rodents from Chile. Rev Bras Parasitol Vet. 2021;30. https://doi.org/10.1590/s1984-29612021082
45. Santodomingo AM, Thomas RS, Quintero-Galvis JF, Echeverry-Berrio DM, la Fuente MCS de, Moreno-Salas L, et al. Apicomplexans in small mammals from Chile, with the first report of the Babesia microti group in South American rodents. Parasitol Res. 2022;121:1009–20. https://doi.org/10.1007/s00436-022-07452-4
46. Ayala SC, D’Alessandro A, Mackenzie R, Angel D. Hemoparasite infections in 830 wild animals from the eastern llanos of Colombia. J Parasitol. 1973;59:52–9. https://doi.org/10.2307/3278571
47. Desser SS. The blood parasites of the spiny pocket mouse Liomys salvini (Thomas, 1893) from Costa Rica. J Parasitol. 2000;86:156–7. https://doi.org/10.1645/0022-3395(2000)086[0156:TBPOTS]2.0.CO;2
48. Meneses A, Alvarado G, Runnebaum M, Herrera M, Gutiérrez-Espeleta G, Chaves A. Primer reporte de Hepatozoon procyonis en Mapaches de Costa Rica. Ciencias Veterinarias. 2016;34:51–4. https://doi.org/10.15359/rcv.34-1.4
49. Thoisy B de, Michel J-C, Vogel I, Vié J-C. A survey of hemoparasite infections in free-ranging mammals and reptiles in French Guiana. J Parasitol. 2000;86:1035–40. https://doi.org/10.1645/0022-3395(2000)086[1035:ASOHII]2.0.CO;2
50. Schneider CR. Hepatozoon procyonis Richards, 1961, in a Panamanian raccoon, Procyon cancrivorus panamensis (Goldman). Rev Biol Trop. 1968;15:123-135–123–135. https://revistas.ucr.ac.cr/index.php/rbt/article/view/28482
51. Carvalho L, Félix ML, Bazzano V, da Costa A, Armúa-Fernández MT, Muñoz-Leal S, et al. An Hepatozoon americanum-like protozoan in crab-eating (Cerdocyon thous) and grey pampean (Lycalopex gymnocercus) foxes from Uruguay. Parasitol Res. 2021;120:3587–93. https://doi.org/10.1007/s00436-021-07305-6
52. Clark KA, Robinson RM, Weishuhn LL, Galvin TJ, Horvath K. Hepatozoon procyonis infections in Texas. J Wildl Dis. 1973;9:182–93. https://doi.org/10.7589/0090-3558-9.2.182
53. Allen KE, Yabsley MJ, Johnson EM, Reichard M V., Panciera RJ, Ewing SA, et al. Novel Hepatozoon in vertebrates from the southern United States. J Parasitol. 2011;97:648–53. https://doi.org/10.1645/GE-2672.1
54. Starkey LA, Panciera RJ, Paras K, Allen KE, Reiskind MH, Reichard M V., et al. Genetic diversity of Hepatozoon spp. in Coyotes from the South-Central United States. J Parasitol. 2013;99:375–8. https://doi.org/10.1645/GE-3104.1
55. Kocan AA, Cummings CA, Panciera RJ, Mathew JS, Ewing SA, Barker RW. Naturally occurring and experimentally transmitted Hepatozoon americanum in Coyotes from Oklahoma. J Wildl Dis. 2000;36:149–53. https://doi.org/10.7589/0090-3558-36.1.149
56. Garrett JJ, Kocan AA, Reichard M V., Panciera RJ, Bahr RJ, Ewing SA. Experimental infection of adult and juvenile Coyotes with domestic dog and wild Coyote isolates of Hepatozoon americanum (Apicomplexa: Adeleorina). J Wildl Dis. 2005;41:588–92. https://doi.org/10.7589/0090-3558-41.3.588
57. Kocan AA, Breshears M, Cummings C, Panciera RJ, Ewing SA, Barker RW. Naturally occurring Hepatozoonosis in Coyotes from Oklahoma. J Wildl Dis. 1999;35:86–9. https://doi.org/10.7589/0090-3558-35.1.86
58. Davis DS, Robinson RM, Craig TM. Naturally occurring hepatozoonosis in a Coyote. J Wildl Dis. 1978;14:244–6. https://doi.org/10.7589/0090-3558-14.2.244
59. Mercer SH, Jones LP, Rappole JH, Twedt D, Lack LL, Craig TM. Hepatozoon sp. in wild carnivores in Texas. J Wildl Dis. 1988;24:574–6. https://doi.org/10.7589/0090-3558-24.3.574
60. Kistler WM, Brown JD, Allison AB, Nemeth NM, Yabsley MJ. First report of Angiostrongylus vasorum and Hepatozoon from a red fox (Vulpes vulpes) from West Virginia, USA. Vet Parasitol. 2014;200:216–20. https://doi.org/10.1016/j.vetpar.2013.12.007
61. Modarelli JJ, Westrich BJ, Milholland M, Tietjen M, Castro-Arellano I, Medina RF, et al. Prevalence of protozoan parasites in small and medium mammals in Texas, USA. Int J Parasitol Parasites Wildl. 2020;11:229–34. https://doi.org/10.1016/j.ijppaw.2020.02.005
62. Pietrzak SM, Pung OJ. Trypanosomiasis in raccoons from Georgia. J Wildl Dis. 1998;34:132–6. https://doi.org/10.7589/0090-3558-34.1.132
63. Laakkonen J, Fisher RN, Case TJ. Pneumocystosis in wild small mammals from California. J Wildl Dis. 2001;37:408–408. https://doi.org/10.7589/0090-3558-37.2.408
64. Watkins RA, Moshier SE, Pinter AJ. The flea, Megabothris abantis: An invertebrate host of Hepatozoon sp. and a likely definitive host in Hepatozoon infections of the montane vole, Microtus montanus. J Wildl Dis. 2006;42:386–90. https://doi.org/10.7589/0090-3558-42.2.386
65. O’dell WD, Watkins RA, Moshier SE, Pinter AJ. Giardia and other parasites of small mammals in Grand Teton National Park. UW-National Park Service Research Station Annual Reports. 1990;14:91–3. https://doi.org/10.13001/uwnpsrc.1990.2893
66. Moshier SE, O’dell WD, Watkins RA, Pinter AJ. Parasites of small mammals in Grand Teton National Park: Babesia and Hepatozoon. UW-National Park Service Research Station Annual Reports. 1994;18:65–75. https://doi.org/10.13001/uwnpsrc.1994.3197
67. Laakkonen1 J, Henttonen2 H, Hastriter3 MW, Niemimaa2 J, Jarrell4 GH. Hemoparasites and fleas of shrews and rodents from Alaska. Acta Parasitol. 2002;47:255–7.
68. Obayashi M. Hepatozoon sp. in northern voles, Microtus oeconomus, on St. Lawrence Island, Alaska. J Wildl Dis. 1971;7:49–51. https://doi.org/10.7589/0090-3558-7.1.49
69. Charles RA, Kjos S, Ellis AE, Dubey JP, Shock BC, Yabsley MJ. Parasites and vector-borne pathogens of southern plains woodrats (Neotoma micropus) from southern Texas. Parasitol Res. 2012;110:1855–62. https://doi.org/10.1007/s00436-011-2710-z
70. Harris DJ. Survey of Hepatozoon (Apicomplexa, Hepatozoidae) blood parasites in small mammals and snakes from the Huyck Preserve, New York. Northeast Nat. 2015;22:209–12. https://doi.org/10.1656/045.022.0117
71. Johnson EM, Allen KE, Panciera RJ, Ewing SA, Little SE, Reichard M V. Field survey of rodents for Hepatozoon infections in an endemic focus of American canine hepatozoonosis. Vet Parasitol. 2007;150:27–32. https://doi.org/10.1016/j.vetpar.2007.08.050
72. Card LR, McShea WJ, Fleischer RC, Maldonado JE, Stewardson K, Campana MG, et al. Tick burdens in a small-mammal community in Virginia. Northeast Nat. 2019;26:641–55. https://doi.org/10.1656/045.026.0317
73. Breshears MA, Kocan KM, Johnson EM, Panciera RJ. Light and transmission electron microscopic characteristics of a novel Hepatozoon spp. in naturally infected cotton rats (Sigmodon hispidus). Parasitol Res. 2009;105:1327–32. https://doi.org/10.1007/s00436-009-1562-2
74. Johnson EM, Allen KE, Breshears MA, Panciera RJ, Little SE, Ewing SA. Experimental transmission of Hepatozoon americanum to rodents. Vet Parasitol. 2008;151:164–9. https://doi.org/10.1016/j.vetpar.2007.10.017
75. Clark GM. Hepatozoon griseisciuri n. sp.; a new species of Hepatozoon from the grey squirrel (Sciurus carolinensis Gmelin, 1788), with studies on the life cycle. J Parasitol. 1958;44:52–63.
76. Desser SS. Tissue “cysts” of Hepatozoon griseisciuri in the grey squirrel, Sciurus carolinensis: The significance of these cysts in species of Hepatozoon. J Parasitol. 1990;76:257–9. https://doi.org/10.2307/3283027
77. Davidson WR, Calpin JP. Hepatozoon griseisciuri infection in gray squirrels of the southeastern United States. J Wildl Dis. 1976;12:72–6. https://doi.org/10.7589/0090-3558-12.1.72
78. Hendricks LD. Schizogonic development of Hepatozoon griseisciuri Clark 1958 (Sporozoa: Haemogregarinidae) of the gray squirrel (Sciurus carolinensis Gmelin 1788). J Parasitol. 1975;61:458–61. https://doi.org/10.2307/3279324
79. Herman CM, Price DL. The occurrence of Hepatozoon in the Gray squirrel (Sciurus carolinensis)*. J Protozool. 1955;2:48–51. https://doi.org/10.1111/j.1550-7408.1955.tb02396.x
80. Parker JC. Parasites of the Gray squirrel in Virginia. J Parasitol. 1968;54:633.
81. Richards CS. Hepatozoon procyonis, n. sp., from the Raccoon. J Protozool. 1961;8:360–2. https://doi.org/10.1111/j.1550-7408.1961.tb01229.x

## Sheet: Table S4
Table S4. Genetic variants of Hepatozoon spp. circulating among wild mammals in the Americas.
Haplotypes (Frequencies)	GenBank Accession number	Host order	Host family	Host species	Country
H1 (2)	MK452253	Rodentia	Sciuridae	Sciurus carolinensis	Canada
H2 (1), H3 (1)	MT385835	Rodentia	Sciuridae	Sciurus aureogaster	Mexico
H4 (2)	MK452252	Rodentia	Sciuridae	Sciurus carolinensis	Canada
H5 (10)	OM033663	Rodentia	Cricetidae	Akodon sp.	Brazil
	OM033660	Rodentia	Cricetidae	Akodon sp.	Brazil
	OM033661	Rodentia	Cricetidae	Euryoryzomys russatus	Brazil
	OM033662	Rodentia	Cricetidae	Euryoryzomys russatus	Brazil
	KU667308	Rodentia	Cricetidae	Akodon sp.	Brazil
H6 (4)	MH111420	Rodentia	Cricetidae	Calomys sp.	Brazil
	MH174345	Ixodida	Ixodidae	Ixodes sp.	Chile
H7 (2)	MH111419	Rodentia	Cricetidae	Necromys lasiurus	Brazil
H8 (2)	FJ719815	Rodentia	Cricetidae	Abrothrix olivacea	Chile
H9 (2)	FJ719816	Rodentia	Cricetidae	Abrothrix sanborni	Chile
H10 (2)	FJ719819	Rodentia	Cricetidae	Abrothrix sanborni	Chile
H11 (4)	FJ719817	Rodentia	Cricetidae	Abrothrix olivacea	Chile
	FJ719818	Rodentia	Cricetidae	Abrothrix olivacea	Chile
H12 (4)	MK454903	Rodentia	Cricetidae	Abrothrix longipilis	Chile
	MK454901	Rodentia	Cricetidae	Abrothrix longipilis	Chile
H13 (1)	MH111417	Rodentia	Cricetidae	Akodon montensis	Brazil
H14 (5)	MH111417	Rodentia	Cricetidae	Akodon montensis	Brazil
	MH111407	Rodentia	Caviidae	Galea spixii	Brazil
	MH111411	Rodentia	Cricetidae	Akodon sp.	Brazil
H15 (2)	OM033665	Rodentia	Cricetidae	Oecomys mamorae	Brazil
H16 (2)	KU667309	Rodentia	Cricetidae	Oligoryzomys flavescens	Brazil
H17 (10)	KX776336	Rodentia	Cricetidae	Oecomys mamorae	Brazil
	KX776348	Rodentia	Cricetidae	Oecomys mamorae	Brazil
	KX776347	Rodentia	Cricetidae	Oecomys mamorae	Brazil
	KX776353	Rodentia	Cricetidae	Oecomys mamorae	Brazil
	KX776354	Didelphimorphia	Didelphidae	Thylamys macrurus	Brazil
H18 (2)	MN012924	Rodentia	Cricetidae	Peromyscus gossypinus	USA
H19 (2)	MN003363	Squamata	Colubridae	Philodryas patagoniensis	Uruguay
H20 (2)	MN003366	Squamata	Colubridae	Philodryas patagoniensis	Uruguay
H21 (2)	MW633710	Carnivora	Canidae	Lycalopex grisea	Chile
H22 (2)	MW633709	Carnivora	Canidae	Lycalopex grisea	Chile
H23 (2)	OM033664	Didelphimorphia	Didelphidae	Monodelphis domestica	Brazil
H24 (2)	KC127680	Carnivora	Canidae	Cerdocyon thous	Brazil
H25 (2)	MH174344	Ixodida	Ixodidae	Ixodes sp.	Chile
H26 (4)	KX776333	Rodentia	Echimyidae	Thrichomys pachyurus	Brazil
	KX776335	Rodentia	Echimyidae	Thrichomys pachyurus	Brazil
H27 (4)	KX776352	Rodentia	Echimyidae	Thrichomys pachyurus	Brazil
	KX776339	Rodentia	Echimyidae	Thrichomys pachyurus	Brazil
H28 (4)	OP267567	Didelphimorphia	Didelphidae	Didelphis aurita	Brazil
	OP267568	Didelphimorphia	Didelphidae	Didelphis aurita	Brazil
H29 (2)	FJ719813	Microbiotheria	Microbiotheriidae	Dromiciops gliroides	Chile
H30 (1)	FJ719814	Microbiotheria	Microbiotheriidae	Dromiciops gliroides	Chile
H31 (1)	FJ719814	Microbiotheria	Microbiotheriidae	Dromiciops gliroides	Chile
H32 (1)	FJ876445	Carnivora	Felidae	Leopardus tigrinus	Brazil
H33 (1)	FJ876445	Carnivora	Felidae	Leopardus tigrinus	Brazil
H34 (1)	MZ490540	Carnivora	Felidae	Leopardus pardalis	Brazil
H35 (1)	MZ490540	Carnivora	Felidae	Leopardus pardalis	Brazil
H36 (6)	KU232304	Carnivora	Felidae	Panthera onca	Brazil
	KU232305	Carnivora	Felidae	Panthera onca	Brazil
	KU232307	Carnivora	Felidae	Panthera onca	Brazil
H37 (4)	MK049948	Carnivora	Canidae	Lycalopex grisea	Argentina
	MK049950	Carnivora	Canidae	Lycalopex grisea	Argentina
H38 (2)	MW633713	Carnivora	Canidae	Lycalopex culpaeus	Chile
H39 (2)	KU232308	Carnivora	Felidae	Panthera onca	Brazil
H40 (4)	KT873265	Carnivora	Procyonidae	Nasua nasua	Brazil
	MF685403	Carnivora	Procyonidae	Nasua nasua	Brazil
H41 (6)	KT881536	Carnivora	Procyonidae	Nasua nasua	Brazil
	KX776360	Carnivora	Procyonidae	Nasua nasua	Brazil
	KT873264	Carnivora	Procyonidae	Nasua nasua	Brazil
H42 (2)	KT873261	Carnivora	Procyonidae	Nasua nasua	Brazil
H43 (2)	KT873260	Carnivora	Procyonidae	Nasua nasua	Brazil
H44 (2)	KT873263	Carnivora	Procyonidae	Nasua nasua	Brazil
H45 (1)	KT873266	Carnivora	Procyonidae	Nasua nasua	Brazil
H46 (1)	KT873266	Carnivora	Procyonidae	Nasua nasua	Brazil
H47 (2)	FJ876446	Carnivora	Felidae	Leopardus tigrinus	Brazil
H48 (1)	FJ895406	Lagomorpha	Leporidae	Sylvilagus floridanus	USA
H49 (1)	FJ895406	Lagomorpha	Leporidae	Sylvilagus floridanus	USA
H50 (2)	FJ895407	Lagomorpha	Leporidae	Sylvilagus aquaticus	USA
H51 (12)	AY461375	Carnivora	Canidae	Cerdocyon thous	Brazil
	AY471615	Carnivora	Canidae	Lycalopex gymnocercus	Brazil
	KX816958	Carnivora	Canidae	Lycalopex gymnocercus	Brazil
	KM057841	Carnivora	Canidae	Lycalopex gymnocercus	Brazil
	KY392884	Didelphimorphia	Didelphidae	Didelphis albiventris	Brazil
	KY392885	Didelphimorphia	Didelphidae	Didelphis albiventris	Brazil
H52 (2)	MW633712	Carnivora	Canidae	Lycalopex grisea	Chile
H53 (2)	KY965141	Rodentia	Caviidae	Hydrochoerus hydrochaeris	Brazil
H54 (2)	AY461376	Carnivora	Canidae	Lycalopex gymnocercus	Brazil
H55 (2)	EF622096	Rodentia	Caviidae	Hydrochoerus hydrochaeris	Brazil
H56 (2)	FJ876448	Carnivora	Canidae	Speothos venaticus	Brazil
H57 (1)	MK424119	Carnivora	Canidae	Chrysocyon brachyurus	Brazil
H58 (1)	MK424119	Carnivora	Canidae	Chrysocyon brachyurus	Brazil
H59 (2)	KT873282	Carnivora	Canidae	Cerdocyon thous	Brazil
H60 (4)	KC127679	Carnivora	Canidae	Cerdocyon thous	Brazil
	MZ230031	Carnivora	Canidae	Cerdocyon thous	Uruguay
H61 (2)	MZ230034	Carnivora	Canidae	Lycalopex gymnocercus	Uruguay
H62 (8)	EU249993	Rodentia	Cricetidae	Sigmodon hispidus	USA
	JX415171	Carnivora	Canidae	Canis latrans	USA
	JX415173	Carnivora	Canidae	Canis latrans	USA
	JX415172	Carnivora	Canidae	Canis latrans	USA
H63 (2)	JX415166	Carnivora	Canidae	Canis latrans	USA
H64 (2)	JX415168	Carnivora	Canidae	Canis latrans	USA
H65 (2)	JX415167	Carnivora	Canidae	Canis latrans	USA
H66 (2)	JX415174	Carnivora	Canidae	Canis latrans	USA
H67 (1)	JX415175	Carnivora	Canidae	Canis latrans	USA
H68 (1)	JX415175	Carnivora	Canidae	Canis latrans	USA
H69 (2)	JX415169	Carnivora	Canidae	Canis latrans	USA
H70 (2)	JX415170	Carnivora	Canidae	Canis latrans	USA
H71 (2)	MZ230032	Carnivora	Canidae	Cerdocyon thous	Uruguay
H72 (4)	MZ230037	Carnivora	Canidae	Cerdocyon thous	Uruguay
	MZ230038	Carnivora	Canidae	Cerdocyon thous	Uruguay
H73 (4)	MZ230033	Carnivora	Canidae	Lycalopex gymnocercus	Uruguay
	MK049949	Carnivora	Canidae	Lycalopex grisea	Argentina
H74 (4)	MZ230035	Carnivora	Canidae	Cerdocyon thous	Uruguay
	MZ230036	Carnivora	Canidae	Cerdocyon thous	Uruguay
H75 (2)	MW633711	Carnivora	Canidae	Lycalopex grisea	Chile
H76 (8)	KX776373	Carnivora	Canidae	Cerdocyon thous	Brazil
	KX776400	Carnivora	Canidae	Cerdocyon thous	Brazil
	KX776384	Carnivora	Canidae	Cerdocyon thous	Brazil
	KX776364	Carnivora	Canidae	Cerdocyon thous	Brazil
H77 (2)	KT873274	Carnivora	Canidae	Cerdocyon thous	Brazil
H78 (2)	KT873268	Carnivora	Canidae	Cerdocyon thous	Brazil
H79 (2)	KT873280	Carnivora	Canidae	Cerdocyon thous	Brazil
H80 (2)	KT873282	Carnivora	Canidae	Cerdocyon thous	Brazil
H81 (2)	KT873281	Carnivora	Canidae	Cerdocyon thous	Brazil
H82 (2)	KT873275	Carnivora	Canidae	Cerdocyon thous	Brazil
H83 (2)	KT873277	Carnivora	Canidae	Cerdocyon thous	Brazil
H84 (2)	KT873265	Carnivora	Procyonidae	Nasua nasua	Brazil
H85 (2)	KT873276	Carnivora	Canidae	Cerdocyon thous	Brazil
H86 (2)	FJ876444	Carnivora	Felidae	Leopardus tigrinus	Brazil
H87 (2)	OP267566	Didelphimorphia	Didelphidae	Didelphis aurita	Brazil
Codes are from haplotype network in Fig. 6.
